# Supplementary material for: Carex borealifujianica (Cyperaceae), a new species of the core Carex clade from Fujian, southeastern China
Source: PLoS One. 2022 Mar 31;17(3):e0264419. doi: 10.1371/journal.pone.0264419 (PMC8970524; doi:10.1371/journal.pone.0264419)
Supplement: S1 Data — (CSV) [file pone.0264419.s001.csv]

	Culm height (cm)	Indumentum on basal sheath [glabrous-0, pilose-1]	Leaf width (mm)	Number of staminate spikes	Length of staminate spikes (cm)	Width of staminate spikes (mm)	Number of pistillate spikes	Length of pistillate spikes (cm)	Width of pistillate spikes (mm)	Utricle density��/cm��	Utricle length (mm)	Veins on utricles	Shape of pistillate scales [ovate-0, broadly ovate-1]	Length of pistillate scales (mm)	Indumentum on pistillate scales [glabrous-0, villose-1]	Achene shape [ovoid-0, obovoid-1]	Achene length (mm)
TI-H-1	64.75	0	5.378333333	1	1.95	0.69	4	2.8	2.62	6.302083333	3.773333333	0	1	1.7025	0	0	2.39
TI-H-2	60	0	4.376666667	1	1.9	0.81	4	3.025	1.49	5.38981289	3.45	0	1	1.843333333	0	0	2.305
SC-H-1	20	0	3.8675	1	1.825	0.915	3.5	2.5	2.37	8.11965812	3.18	0	1	1.726666667	0	0	2.305
SC-H-2	28	0	4.088571429	1	2.625	1.0725	3	3.733333333	2.646666667	6.603851448	3.763333333	0	0	1.7475	0	1	2.22
YN-H-1	33	0	3.748	1	1.385	0.765	4	1.71475	2.40375	6.405338944	3.358666667	0	0	1.882	0	0	2.394
YN-H-2	35	0	3.2	1	1.5164	0.79	3.6	2.274428571	1.967142857	6.302325144	3.258	0	0	1.745714286	0	0	2.027142857
HN-L-1	46	0	8.52	1	2	1.58	6	3.375	5.4625	20.83333333	4.06	0	0	2.55	0	1	2.43
HN-L-2	46.5	0	9.856	1	2.2	1.18	6	4	4.81	18.25	4.44	0	0	2.773333333	0	1	2.525714286
HN-L-3	45	0	8.608571429	1	2	1.31	6	2.816666667	5.29	22.58680687	4.05	0	0	2.57	0	1	2.41
HN-L-4	64	0	10.72285714	1	2	1.2	5	2.9	5.42	19.61538462	4.226	0	1	2.745	0	1	2.57
HN-L-5	50	0	8.083333333	1	1.5	1.2	4	2.05	4.6475	14.69444444	3.8875	0	0	2.606666667	0	1	2.42
HN-L-6	46	0	7.851666667	1	1.2	1.14	4	1.6	4.54	13.61111111	4.11	0	0	2.44	0	1	2.23
HN-L-7	65	0	9.36	1	1.8	1.69	6	3.1	5.064	21.06547619	4.68	0	0	2.835	0	1	2.91
HN-L-8	50	0	8.407142857	1	1.7	1.37	6	2.775	5.175	18.6827957	4.665	0	0	2.89	0	1	2.71
SC-L-1	53	0	7.536	1	1.3	0.86	5	2.36	4.855	10.70967742	4.39	0	0	2.44	0	1	2.44
SC-L-2	52	0	8.62375	1	1	0.92	6	2.9	4.45	19.31034483	4.32	0	0	2.796666667	0	1	2.45
SC-L-3	54	0	9.711666667	1	1.6	1.29	7	3.55	4.966666667	16.46542443	4.2	0	0	2.766666667	0	1	2.74
SC-L-4	55	0	10.06428571	1	2	1.08	7	4.1	5.3275	14.98490608	4.536666667	0	0	3.13	0	0	2.915
SC-L-5	64	0	9.973333333	1	1	1.42	5	3.1	5.085	12.82142857	4.97	0	0	2.743333333	0	1	2.975
SC-L-6	71	0	11.2825	1	1.38	1.114	8	2.78	5.44	22.55353567	4.066666667	0	0	2.426666667	0	1	2.685
SC-L-7	78	0	7.284	1	2.04	1.82	5	3.3062	4.936	10.91054522	4.345	0	1	2.52875	0	0	2.658571429
SC-L-8	72	0	7.468	1	2.379	1.38	5	3.563	5.548	8.570433159	4.435	0	1	2.71875	0	0	2.61
JX-L-1	60	0	5.902	1	1.8	0.8	4	1.45	4.9325	17.40083382	3.985	0	1	2.11	0	0	2.535
JX-L-2	64	0	6.376666667	1	1.7	0.9	5	2	4.42	21.75	3.95	0	0	2.075	0	1	2.476666667
JX-L-3	63	0	6.696666667	1	1.8	0.66	4	2.275	4.53	17.77380952	4.126666667	0	0	2.105	0	1	2.566666667
JX-L-4	62	0	7.14	1	1.3	0.96	4	1.175	4.445	19.98971861	4.013333333	0	0	2.09	0	0	2.533333333
JX-L-5	63	0	6.88	1	1.1	0.9	4	1.25	4.725	16.94871795	3.98	0	0	2	0	1	2.525
JX-L-6	46	0	5.7125	1	0.9	0.74	3.5	1.225	4.1475	14.33531746	4.006666667	0	0	1.905	0	1	2.536666667
JX-L-7	57	0	6.55	1	1.4	0.95	5	1.925	4.5525	19.4689441	3.84	0	0	2.18	0	1	2.446666667
JX-L-8	68	0	7.5125	1	1.3	0.83	6	2.35	4.7425	19.78001166	4.023333333	0	0	2.15	0	1	2.546666667
JX-L-9	63	0	8.676	1	1.444	1.53	5	2.7566	5.016	15.65020369	3.8825	0	1	2.546666667	0	0	2.546666667
JX-L-10	60	0	8.71	1	1.679	2.1	5	2.8362	6.038	14.03500253	3.98125	0	1	2.7225	0	0	2.62125
AH-L-1	76	0	10.9425	1	1.5	1.78	6	2.95	4.665	16.56226546	3.97	0	0	2.54	0	1	2.365
AH-L-2	57	0	9.068	1	1.3	0.96	6	1.825	5.745	13.39613238	4.12	0	0	2.075	0	1	2.413333333
AH-L-3	47	0	9.102	1	1	1.09	5	2.233333333	5.086666667	22.11899314	3.866666667	0	0	2.13	0	1	2.29
AH-L-4	61	0	10.89166667	1	1.6	1.53	6	2.6	5.035	20.07631258	3.94	0	1	2.62	0	1	2.51
AH-L-5	61	0	11.1375	1	1.4	1.06	5	2.966666667	5.076666667	19.9584399	4.093333333	0	0	2.795	0	1	2.503333333
AH-L-6	51	0	6.6125	1	1	0.99	5	1.466666667	5.296666667	18.87301587	4.146666667	0	0	2.09	0	1	2.486666667
AH-L-7	51	0	6.97	1	1	0.99	5	1.166666667	5.41	18.00854701	4.353333333	0	0	1.915	0	1	2.523333333
AH-L-8	45	0	8.965	1	1.2	0.92	5	1.9	4.49	18.28832952	3.923333333	0	0	2.365	0	1	2.42
AH-L-9	59	0	10.462	1	1.5	0.52	6	2.633333333	5.333333333	17.67878788	3.946666667	0	0	2.55	0	1	2.393333333
AH-L-10	51	0	9.53	1	1.4	1.37	5	2.733333333	3.703333333	13.35991494	3.443333333	0	0	2.56	0	1	2.523333333
AH-L-11	76	0	11.686	1	1.5	1.41	5	3.233333333	4.786666667	20.25793651	4.01	0	0	2.34	0	1	2.47
JA-L-1	39.16666667	0	7.583333333	1	1.733333333	1.133333333	5.666666667	2.36	7.25	16.52173913	3.905	0	0	2.8	0	1	2.2
JA-L-2	41.75	0	7.614285714	1	1.85	1.1	5.5	3.133333333	6.666666667	15.71078431	3.85	0	0	2.666666667	0	1	2.176666667
JA-L-3	39.5	0	7.057142857	1	1.15	1.15	4.5	1.8	4.9	9.660130719	4.282	0	0	2.566666667	0	1	2.446666667
JA-L-4	42.25	0	6.775	1	2.15	1.9	4.5	2.433333333	5.366666667	14.9088113	4.196	0	0	2.34	0	1	2.446666667
JA-L-5	41.5	0	7.457142857	1	3	1.5	5	3.54	5.84	14.56205837	4.116	0	0	3.183333333	0	1	2.626666667
JA-L-6	44	0	8.38	1	2.5	1.35	5	3.02	5.86	14.17650022	4.046666667	0	0	2.783333333	0	1	2.45
JA-L-7	52.5	0	7.5	1	1.9	1.65	4.5	2.3	5	14.54976077	4.628333333	0	0	2.52	0	1	2.603333333
JA-L-8	41	0	7.92	1	1.65	1.1	4.5	2.84	5.3	18.18248559	4.316666667	0	0	2.875	0	1	2.473333333
JA-L-9	60	0	8.566666667	1	2.7	1.2	5	3.5	6	16.41034572	4.088571429	0	0	3.04	0	1	2.446666667
JA-L-10	65.5	0	8.857142857	1	1.25	1.5	6	1.94	4.7	17.82898897	3.916666667	0	0	2.42	0	1	2.333333333
FJ-L-1	52	0	7.84	1	2	1.22	4	2.565	3.8	11.7600751	4.043333333	0	1	2.13	0	1	2.48
FJ-L-2	35	0	6.27	1	1.7	1.05	3	1.8	3.756666667	10.32163743	4.29	0	0	2.363333333	0	1	2.43
FJ-L-3	40.5	0	6.65	1	1.55	1.25	2.5	1.88	3.954	9.824308818	4.43	0	0	2.27	0	1	2.63
FJ-L-4	56	0	6.68	1	2.1	1.1	3	2.433333333	4.713333333	12.8287708	4.36	0	1	2.196666667	0	1	2.49
FJ-L-5	72	0	7.44	1	2.2	1.25	4	3.166666667	4.963333333	16.19644723	4.316666667	0	0	2.506666667	0	1	2.563333333
FJ-B-1	63	1	4.6375	3	0.666666667	0.831666667	3.5	3.114285714	3.478571429	7.725727018	4.4	1	0	2.34	1	0	2.303333333
FJ-B-2	68	1	3.7175	3	0.716666667	0.858333333	3	2.916666667	3.556666667	7.184202338	4.343333333	1	0	2.54	1	1	2.35
FJ-B-3	62	1	4.338	2.5	0.96	1.096	3.5	2.557142857	3.115	7.336738419	4.44	1	0	2.433333333	1	1	2.38
FJ-B-4	95	1	4.416	4.5	1.322222222	1.437777778	3	4.65	3.935	9.222330196	4.556666667	1	0	2.5	1	1	2.485
FJ-B-5	86	1	3.843333333	3	0.833333333	0.906666667	3	3.066666667	3.973333333	7.146464646	4.6	1	0	2.803333333	1	0	2.45
FJ-B-6	80	1	3.93	3	1.1	1.453333333	3	3.35	3.67	7.946428571	4.003333333	1	0	2.526666667	1	1	2.3
FJ-B-7	49	1	3.4175	3	0.666666667	0.986666667	3	2.5	3.69	7.908417443	4.246666667	1	0	2.563333333	1	1	2.236666667
FJ-B-8	63	1	3.598333333	2	0.875	0.8475	3	2.483333333	3.52	6.739582234	4.17	1	0	2.476666667	1	1	2.29
FJ-B-9	49	1	3.521666667	2	0.55	0.71	3	1.666666667	3.263333333	5.541666667	4.206666667	1	0	2.51	1	1	2.265
FJ-B-10	65	1	4.22	2	0.495	0.84	3.5	2.05	4.1025	10.28220551	4.196666667	1	0	2.426666667	1	1	2.383333333
FJ-B-11	40	1	2.61	2	0.475	0.7	3	1.525	3.5875	8.525012569	3.945	1	0	2.363333333	1	1	2.2075
FJ-B-12	99	1	4.5775	3	1.433333333	1.286666667	3	3.8	4.45	10.02973431	3.776666667	1	0	2.783333333	0	1	2.273333333
FJ-B-13	95	1	4.3	2	1.4	1.02	3	2.55	3.8	7.653846154	4.206666667	1	0	2.533333333	1	1	2.356666667
FJ-B-14	70.5	1	3.593333333	1.5	1	0.946666667	4	2.5	3.845	9.539251208	4.048	1	0	2.38	1	1	2.17
FJ-B-15	73	1	3.45	2	0.65	0.8025	4	2.225	3.655	9.305330087	4.116	1	0	2.44	1	1	2.263333333
FJ-B-16	64	1	3.885	3	0.933333333	0.915	3.5	3.133333333	3.48	7.56302521	4.4	1	0	2.35	1	1	2.303333333
FJ-B-17	117	1	4.624	3	1.566666667	1.146666667	4	3.5	3.66589229	8.45073844	4.11	1	0	2.76	1	1	2.16
FJ-B-18	94	1	4.756	2.5	1.18	1.14	4.5	3.8	3.713333333	10.64149504	4.39	1	0	2.786666667	1	1	2.45
FJ-B-19	84.5	1	4.523333333	3.5	0.766666667	0.813333333	5	3.12	3.686	10.84539913	4.113333333	1	0	2.3725	1	1	2.256666667
FJ-B-20	73.5	1	3.682	2	0.975	1.03	4	3.05	3.46	7.682708756	4.353333333	1	0	2.28	1	1	2.32
FJ-B-21	81	1	4.763333333	3	0.85	0.768333333	4.5	3.12	3.5	9.434711779	4.216666667	1	0	2.273333333	1	1	2.34
FJ-B-22	79	1	4.955	2	1.366666667	0.763333333	4	3	3.5025	9.211229947	4.206666667	1	0	2.2875	1	1	2.29
